# Supplementary material for: Structures of the Skin Microbiome and Mycobiome Depending on Skin Sensitivity
Source: Microorganisms. 2020 Jul 12;8(7):1032. doi: 10.3390/microorganisms8071032 (PMC7409107; doi:10.3390/microorganisms8071032)
Supplement: Supplementary file 1 [file microorganisms-08-01032-s001.zip]

Archive with 2 entries (2 files):
- SUPPLEMENTARY_MATERIAL_Figures.docx
- SUPPLEMENTARY_MATERIAL_Tables.xlsx
