# Supplementary material for: Structures of the Skin Microbiome and Mycobiome Depending on Skin Sensitivity
Source: Microorganisms. 2020 Jul 12;8(7):1032. doi: 10.3390/microorganisms8071032 (PMC7409107; doi:10.3390/microorganisms8071032)
Supplement: Supplementary file 1 [file microorganisms-08-01032-s001.zip › SUPPLEMENTARY_MATERIAL_Tables.xlsx]

## Sheet: Table S1
	Table S1. The criteria of the subjects selecting.
		Non-sensitive skin group (NS)	Sensitive skin group (SS)
	Skin irritation score	-	Total score of 0.3% SLS a (sum of 30 minutes, 24 hours) > 1.0
	Skin sensory score	Score of 5% Lactic acid ≤ 0.4	Score of 5% Lactic acid > 0.4
	Sensitivity questionnaireb	1 grade	≥ 2 grades
	a Sodium lauryl sulfate
	b Method for diagnosing and analyzing sensitive skin and a system for providing beauty information using the diagnostic and analytic method

## Sheet: Table S2
	Table S2. The questions of the sensitivity questionnaire used in this study.
	Sample ID	Groups	Age		Skin type & problems								Recognition of skin sensitivity							Quality of life									Skin parameters
					Perceived skin type	Perceived facial skin thickness	Perceived skin pores	Degree of pimple or acne	Skin trouble (1st rank)	Skin trouble (2nd rank)	Skin trouble (3rd rank)		Perceived skin sensitivity	Sensitive skin cognitive cause	Recognizing truble when using cosmetics	Experience of sun allergy, inflammation, burn	Experience of skin allergy	Recognition of skin condition change		Unpleasant sensation on skin	Embarrassment due to skin problems	Difficylties in daily life due to skin problems	Effects of skin problems when choosing clothes to wear	Effects of skin problems on social life and leisure life	Effects of skin problems on work or study	Effects of skin problems on human relationships	Skin treatment problems (time, cost, etc.)		Maximum temperature	Minimum temperature	Average temperature	Melanin (right)	Dullness (right)	Corneometer_Hydration (right 1)	Corneometer_Hydration (right 2)	Corneometer_Hydration (right 3)	Skintouch_Elasticity (right)	Sebumeter_Sebum (rigth)
	NS.03	NS	42		Combination	2	3	2	Enlarged pores	Freckles/Blemish	Dry skin		3	Unsuitable cosmetics	2	2	1	2		1	2	1	2	1	No	1	1		36.4	30.8	34.3	0.587	0.028	55.3	54.3	51	64	8
	NS.19	NS	52		Dry	3	3	1	Wrinkle	Freckles/Blemish	Reduced elasticity		4		1	2	1	2		2	2	1	2	2	Yes	1	1		35.9	25.9	34.1	0.534	0.0336	57.7	62.2	52.03	78	32
	NS.28	NS	41		Combination	3	4	1	Blackhead/Whitehead	Freckles/Blemish	Dark circles		2		1	1	1	1		1	2	1	1	1	No	1	1		36.9	22.1	34	0.548	0.0552	25	27.6	27.9	83	11
	NS.41	NS	50		Combination	2	3	1	Reduced elasticity	Wrinkle	Blackhead/Whitehead		4		2	1	1	1		1	1	1	1	1	No	1	1		36.2	26.9	34.1	0.659	0.0312	65.9	65.3	66	64	15
	NS.42	NS	22		Normal	3	2	2	Keratin occurrence	Skin tone (dark complexion)	Blackhead/Whitehead		3		2	1	1	1		2	3	1	1	1	No	1	1		36.2	29.2	33.5	0.471	0.0434	29.4	31.2	30.8	81	0
	NS.43	NS	28		Dry	3	2	1	Dry skin	Skin tone (dark complexion)	Freckles/Blemish		2		1	1	1	1		1	1	1	1	1	No	1	1		35.9	28.2	33.3	0.458	0.0442	37.5	37.9	34.6	59	7
	NS.48	NS	43		Dry	3	2	1	Freckles/Blemish	Dry skin	Skin tone (dark complexion)		2		1	1	1	1		1	1	1	1	1	No	1	1		35.8	25.3	32.8	0.622	0.0482	61.9	61.7	59.9	65	2
	NS.53	NS	25		Normal	3	2	1	Keratin occurrence	Blackhead/Whitehead	Dry skin		3		1	1	3	1		1	2	1	1	1	NA	1	1		36.6	29.9	33.7	0.601	0.0302	69.2	68.6	65.3	49	8
	NS.54	NS	40		Dry	2	2	1	Dry skin	Freckles/Blemish	Reduced elasticity		3		1	1	1	1		1	1	1	1	1	No	1	1		36.8	27.8	34	0.554	0.0431	26.4	24.2	22.7	90	1
	NS.63	NS	24		Oil	3	4	1	Excess sebum/Oil	Skin tone (dark complexion)	Enlarged pores		1		1	1	1	1		1	1	1	1	1	No	1	1		36.8	31.2	35.2	0.566	0.0495	46.9	50	47.9	45	32
	NS.65	NS	41		Combination	3	3	1	Reduced elasticity	Dry skin	Trouble (pimple, acne)		2		1	2	2	1		1	1	1	1	1	No	2	1		37.4	30.8	35.7	0.595	0.0581	51.9	53.3	53.5	79	11
	NS.80	NS	36		Combination	2	3	1	Freckles/Blemish	Wrinkle	Skin tone (dark complexion)		4		2	2	1	1		1	1	1	1	1	No	1	1		37.4	31.3	36	0.535	0.054	75.9	77.9	78.4	67	56
	NS.82	NS	46		Normal	2	1	1	Sensitive (skin changes, reactions caused by irritation)	Dry skin	Wrinkle		5	Stress	1	2	1	1		2	2	1	2	2	NA	1	1		37.2	32.5	35.7	0.506	0.0455	65.2	65.3	66.9	79	5
	NS.87	NS	38		Dry	3	3	2	Skin tone (dark complexion)	Wrinkle	Reduced elasticity		4	When replacing cosmetics	3	1	2	2		1	2	1	1	2	No	1	1		36.6	23.6	34.7	0.531	0.0378	46.9	56.2	56.8	64	20
	NS.88	NS	41		Combination	2	2	2	Freckles/Blemish	Trouble (pimple, acne)	Excess sebum/Oil		3		1	2	2	1		1	1	1	1	1	No	1	2		37	27.2	35.6	0.546	0.0361	24.7	28.3	40.8	65	26
	NS.91	NS	36		Oil	3	4	2	Keratin occurrence	Enlarged pores	Trouble (pimple, acne)		4		2	1	2	1		1	1	1	1	1	No	1	1		35.8	29.4	33.4	0.566	0.0355	27.7	29	30.1	51	46
	NS.93	NS	40		Combination	3	4	2	Trouble (pimple, acne)	Freckles/Blemish	Enlarged pores		4		1	3	2	2		2	1	1	2	1	No	1	1		36	24.1	33.3	0.573	0.0334	34.9	31.5	29.5	75	87
	NS.95	NS	41		Dry	2	2	1	Freckles/Blemish	Dry skin	Reduced elasticity		4		2	2	2	1		2	2	2	2	2	No	1	3		36.6	28.1	33.8	0.556	0.044	28.9	30	30.3	60	0
	NS.99	NS	33		Normal	3	4	1	Excess sebum/Oil	Reduced elasticity	Freckles/Blemish		1		1	1	1	1		1	1	1	1	1	NA	1	1		36.4	29.1	34.1	0.61	0.0505	41.4	40.7	40.9	65	7
	SS.04	SS	25		Combination	2	4	3	Sensitive (skin changes, reactions caused by irritation)	Trouble (pimple, acne)	Enlarged pores		6	Unsuitable cosmetics	2	2	2	3		3	4	2	2	2	Yes	3	3		36.3	28.5	33.6	0.499	0.0434	59.4	57.6	59.6	72	18
	SS.11	SS	43		Combination	2	3	2	Freckles/Blemish	Enlarged pores	Skin tone (dark complexion)		5	When replacing cosmetics	2	2	2	1		1	2	3	3	2	No	1	1		35.9	25.2	32.3	0.536	0.0446	63.5	65.9	65.3	67	4
	SS.12	SS	38		Dry	3	2	1	Skin tone (dark complexion)	Dark circles	Sensitive (skin changes, reactions caused by irritation)		6	After starting makeup	3	2	2	3		3	4	2	4	1	No	1	2		36.5	29.6	34.2	0.583	0.0825	55	54.5	54.3	68	14
	SS.13	SS	37		Dry (severe)	1	3	1	Sensitive (skin changes, reactions caused by irritation)	Dry skin	Wrinkle		6		2	3	2	3		2	2	1	1	1	NA	1	1		36.6	29.7	34.9	0.518	0.0453	34.9	32.3	32.4	75	13
	SS.15	SS	27		Combination	3	3	2	Trouble (pimple, acne)	Blackhead/Whitehead	Skin tone (dark complexion)		5	After starting makeup	2	2	2	3		2	2	2	2	2	No	2	2		37.2	32.8	36	0.61	0.041	60.2	61.3	61.1	73	61
	SS.21	SS	29		Combination	3	2	3	Trouble (pimple, acne)	Sensitive (skin changes, reactions caused by irritation)	Skin tone (dark complexion)		5	Unsuitable cosmetics	2	2	2	2		2	2	1	2	1	No	1	2		36.3	26.8	34	0.529	0.0227	44.7	43.4	52.1	83	21
	SS.22	SS	23		Dry	2	4	3	Trouble (pimple, acne)	Blackhead/Whitehead	Freckles/Blemish		6	Unsuitable cosmetics	2	2	2	3		2	4	2	2	2	No	3	2		36.1	24	32.9	0.493	0.039	84.7	84.3	78.4	59	5.5
	SS.24	SS	48		Combination	2	3	1	Reduced elasticity	Blackhead/Whitehead	Freckles/Blemish		5	Face friction/Irritation	2	2	3	2		2	2	1	2	1	No	1	1		NA	NA	NA	0.583	0.0458	62.3	61	60	53	5
	SS.27	SS	25		Oil	3	3	2	Trouble (pimple, acne)	Wrinkle	Freckles/Blemish		6	After starting makeup/In-between seasons	2	2	2	3		2	3	2	2	3	Yes	3	2		36.4	28.7	34.9	0.461	0.0406	48.2	48.5	47.1	67	16
	SS.29	SS	39		Dry	3	3	3	Trouble (pimple, acne)	Skin tone (dark complexion)	Wrinkle		5	Affect of childbirth	2	1	2	3		2	2	2	2	2	Yes	2	2		36.5	31.2	33.8	0.592	0.0523	72.6	71.2	70.4	57	10
	SS.30	SS	40		Combination	2	4	2	Excess sebum/Oil	Wrinkle	Dry skin		6		2	2	2	3		2	2	1	1	2	NA	2	1		36.7	26.6	34.9	0.676	0.0527	55.9	54.8	64.3	83	30
	SS.33	SS	28		Combination	2	3	2	Skin tone (dark complexion)	Sensitive (skin changes, reactions caused by irritation)	Trouble (pimple, acne)		5	After water change in trip	2	3	3	2		1	2	1	1	1	No	1	1		36.4	30.9	33.9	0.497	0.06	44.4	36.6	35.9	68	24
	SS.35	SS	44		Dry	2	1	1	Dry skin	Freckles/Blemish	Wrinkle		5		3	2	2	2		1	2	1	1	2	No	1	1		35.7	29	33.2	0.525	0.0333	52.3	54.7	52.7	76	3
	SS.36	SS	40		Normal	2	2	3	Freckles/Blemish	Keratin occurrence	Trouble (pimple, acne)		5	When replacing cosmetics	3	2	2	3		2	1	1	1	1	No	1	1		36.4	29.8	34.6	0.514	0.0489	14.4	12	11.9	79	2
	SS.38	SS	25		Combination	3	3	3	Sensitive (skin changes, reactions caused by irritation)	Trouble (pimple, acne)	Enlarged pores		7	In-between seasons	2	3	3	3		2	1	1	2	1	No	1	1		36.9	30	35	0.45	0.0297	70.6	68.5	63.9	83	10
	SS.39	SS	25		Normal	3	3	1	Blackhead/Whitehead	Excess sebum/Oil	Dry skin		5	When replacing cosmetics	3	2	2	1		2	2	1	1	2	No	1	1		36.9	31.6	35.3	0.494	0.0552	43.2	46.4	39.5	79	35
	SS.44	SS	43		Normal	3	2	1	Freckles/Blemish	Wrinkle	Blackhead/Whitehead		3		2	2	2	2		2	2	1	2	1	No	1	1		36.7	28.5	34.1	0.609	0.0566	31.8	33.2	35.4	83	9
	SS.51	SS	29		Dry	3	2	1	Dry skin	Reduced elasticity	Freckles/Blemish		5	Fine dust	2	2	1	2		2	2	1	1	1	No	1	1		36.7	30.5	34.6	0.462	0.0321	23.9	24.5	25.3	81	14
	SS.52	SS	25		Combination	2	2	3	Trouble (pimple, acne)	Freckles/Blemish	Sensitive (skin changes, reactions caused by irritation)		7	Stress	3	1	1	3		1	4	2	3	3	No	2	1		36.7	25.1	32.7	0.463	0.0343	35.3	30.9	28.8	87	1
	SS.71	SS	22		Combination	3	3	2	Blackhead/Whitehead	Reduced elasticity	Trouble (pimple, acne)		4		2	1	1	2		1	2	2	1	2	Yes	1	1		36.2	28.4	33.9	0.439	0.037	33.4	36.1	36.4	83	21
	SS.73	SS	26		Dry	3	3	3	Blackhead/Whitehead	Keratin occurrence	Wrinkle		4		2	1	1	3		1	3	3	1	3	Yes	2	1		37	30.6	35.4	0.488	0.0423	58.7	58	59.6	84	37
	SS.74	SS	28		Dry	3	2	3	Wrinkle	Trouble (pimple, acne)	Dark circles		5	Face friction/Irritation	2	2	1	2		2	2	1	1	1	No	1	1		36	26	33.4	0.56	0.0494	24.9	21.8	16.7	43	1
	SS.75	SS	41		Dry	3	3	1	Dry skin	Keratin occurrence	Skin tone (dark complexion)		6	Influence of sunlight	2	3	2	2		3	2	2	3	2	Yes	2	1		35.9	28.9	33.3	0.663	0.0497	49.9	45.8	44.3	51	1

## Sheet: Table S3
	Table S3. The number of sequences reads.
		V4-V5 region of 16S rRNA gene				ITS 1 region
		Total reads after primer trimming	High-quality merged reads	Final reads per sample		Total reads after primer trimming	High-quality merged reads	Final reads per sample
	NS.03	82111	69725	45669		462054	406019	342644
	NS.19	16134	13775	7226		28308	21670	13278
	NS.28	214779	190091	93745		53318	37985	6220
	NS.41	160295	127295	52483		50295	44114	34158
	NS.42	5441	4275	2229		7572	5853	2478
	NS.43	6618	4931	2543		70068	58137	37030
	NS.48	5777	4768	2780		212916	185137	121612
	NS.53	35119	30117	19340		166286	141277	99915
	NS.54	6830	5834	2617		12043	9878	7569
	NS.63	173564	152400	115597		66450	59221	49828
	NS.65	9452	7972	4300		10246	8388	5197
	NS.80	19278	14151	5816		38640	32727	26842
	NS.82	15200	13041	9838		11124	9007	6717
	NS.87	19904	16624	10965		242202	208457	155321
	NS.88	24888	17173	11311		85575	76587	66133
	NS.91	22164	18911	9136		52696	46451	39138
	NS.93	19803	17474	10726		18041	14940	12168
	NS.95	24762	20894	14162		19923	16541	11581
	NS.99	61190	53467	32542		178232	159817	141568
	SS.04	102141	88727	37641		24829	19562	5813
	SS.11	48039	39278	25649		30664	25436	7621
	SS.12	7241	5926	2933		9958	7909	3543
	SS.13	12470	10212	5578		128506	98130	48561
	SS.15	20917	17934	12569		27214	22545	10226
	SS.21	163923	134193	80345		43097	36239	10728
	SS.22	11560	9663	5034		43399	36404	14825
	SS.24	89470	79706	40151		279892	235208	29765
	SS.27	14400	12020	6417		93761	74045	10140
	SS.29	22297	19359	10996		149221	112051	24342
	SS.30	23957	20381	10755		329867	242216	91795
	SS.33	14543	12200	5368		9973	8008	3439
	SS.35	4414	3682	2123		42604	34148	7969
	SS.36	14751	11083	6652		28312	21654	16888
	SS.38	24747	19615	12424		20755	16198	9956
	SS.39	42661	33654	18646		49971	41694	33511
	SS.44	16303	13136	7467		15628	12185	7489
	SS.51	7747	5545	3449		17972	14245	8711
	SS.52	10960	9296	5583		54430	47846	36456
	SS.71	71814	61497	33550		28983	24675	17958
	SS.73	44215	35826	22050		26694	23197	15005
	SS.74	75560	66185	33368		19806	16275	3636
	SS.75	62258	53663	28807		542815	450674	51402
	Total	1829697	1545699	870580		3804340	3162750	1649176
	Average	43564.2	36802.4	20728.1		90579.5	75303.6	39266.1
	SD	51151.5	44002	25244.9		121694	102087	61092.2

## Sheet: Table S4
	Table S4. The distribution of survey data using ANOSIM.
		Bacteria						Fungi						Bacteria and Fungi
		Weighted			Unweighted			Weighted			Unweighted			Bray Curtis
		P value	R value		P value	R value		P value	R value		P value	R value		P value	R value
	Age group	0.419	-0.003		0.65	-0.016		0.69	-0.018		0.771	-0.024		0.168	0.0316
	Occupation	0.797	-0.044		0.585	-0.017		0.55	-0.023		0.467	0.002		0.917	-0.067
	Perceived sensitivity	0.175	0.054		0.219	0.046		0.152	0.064		0.016	0.133		0.028	0.123
	Perceived skin type	0.219	0.036		0.241	0.037		0.465	-0.003		0.39	0.012		0.339	0.16
	SS vs NS (skin group)	0.231	0.016		0.002 a	0.083		0.027	0.079		0.006	0.112		0.001	0.178
	a Significant association in bold

## Sheet: Table S5
	Table S5. The relative abundance of bacteiral communities.
	Phylum	Total Sample			NS			SS
		Mean RA a (%)	SD b (%)		Mean RA (%)	SD (%)		Mean RA (%)	SD (%)
	Actinobacteria	39.6	30.29		42.61	31.61		37.11	29.64
	Proteobacteria	35.47	22.42		36.67	24.42		34.48	21.14
	Firmicutes	13.82	9.01		10.8	7.27		16.3	9.69
	Bacteroidetes	4.83	5.14		6	6.41		3.87	3.67
	Verrucomicrobia	1.61	2.07		0.99	1.52		2.13	2.34
	Armatimonadetes	1.48	1.94		0.79	1.31		2.06	2.21
	Chloroflexi	1.25	1.48		0.86	1.28		1.56	1.58
	Unidentified Bacteria	0.64	1.4		0.41	0.56		0.83	1.82
	Acidobacteria	0.4	0.47		0.29	0.4		0.5	0.52
	Chlorobi	0.28	0.35		0.17	0.25		0.38	0.39
	Deinococcus-Thermus	0.15	0.2		0.09 c	0.16		0.21	0.21
	Cyanobacteria	0.16	0.24		0.08	0.15		0.22	0.29
	Planctomycetes	0.18	0.22		0.12	0.15		0.23	0.26
	Fusobacteria	0.07	0.14		0.07	0.18		0.06	0.08
	Others	0.05	0.08		0.05	0.08		0.05	0.08
	Genus
	Cutibacterium	36.32	30.54		38.74	32.59		34.32	29.33
	Unidentified Neisseriaceae	10.36	21.33		12.77	23.06		8.37	20.1
	Staphylococcus	4.4	5.86		3.74	2.99		4.95	7.47
	Delftia	3.44	2.97		3.15	3.24		3.68	2.77
	Rhodanobacter	2.71	2.97		3.8	3.75		1.81	1.75
	Unidentified Betaproteobacteria	2.41	2.98		1.31	1.98		3.32	3.38
	Lactobacillus	2.02	2.24		1.31	2.07		2.6	2.25
	Corynebacterium	1.74	2.09		1.98	2.18		1.54	2.04
	Unidentified 0319-6E2	1.48	1.95		0.79	1.31		2.06	2.21
	Pseudomonas	1.44	1.29		1.15	1.11		1.68	1.4
	Streptococcus	1.4	1.7		1.34	1.9		1.46	1.56
	Others	34.96	20.5		32.27	20.4		37.18	20.83
	a Mean relative abundance
	b Standard deviation
	c Significant association in bold

## Sheet: Table S6
	Table S6. The relative abundance of fungal communities.
	Phylum	Total Sample			NS			SS
		Mean RAa (%)	SD b (%)		Mean RA (%)	SD (%)		Mean RA (%)	SD (%)
	Basidiomycota	83.75	24.72		93.44 c	12.96		75.75	29.21
	Ascomycota	8.38	11.08		4.07	6.37		11.94	12.9
	Mucoromycota	7.57	14.89		2.33	7.86		11.91	17.86
	Chytridiomycota	0.01	0.07		0	0		0.02	0.1
	Mortierellomycota	0.01	0.04		0	0		0.01	0.06
	Unidentified Fungi	0.27	0.83		0.15	0.32		0.37	1.09
	Genus
	Malassezia	80.38	24.77		91	14.2		71.61	28.3
	Mucor	7.54	14.83		2.32	7.82		11.85	17.79
	Neurospora	2.78	6.04		0.7	2.21		4.49	7.57
	Unidentified Pezizales	1.74	3.34		0.6	1.76		2.68	4.02
	Aspergillus	1.5	3.99		1.43	4.36		1.57	3.75
	Unidentified Malasseziales	0.63	3.65		1.28	5.43		0.1	0.29
	Preussia	0.61	1.46		0.21	0.76		0.94	1.81
	Saccharomyces	0.53	2.04		0.09	0.32		0.9	2.72
	Rasamsonia	0.3	0.76		0.16	0.48		0.43	0.92
	Coleosporium	0.3	1.96		0	0		0.55	2.65
	Others	3.68	3.39		2.22	2.75		4.88	3.44
	a Mean relative abundance
	b Standard deviation
	c Significant association in bold

## Sheet: Table S7
	Table S7. The list of ASVs that significantly associated with skin microbiome and mycobiome.
	ASV Number a	R value	p value		Phylum	Class	Order	Family	Genus	Species
	Bacteria
	ASV695	0.283	0.004		Actinobacteria	Actinobacteria	Actinomycetales	Propionibacteriaceae	Cutibacterium	acnes
	ASV708	0.309	0.004		Proteobacteria	Betaproteobacteria	Burkholderiales	Comamonadaceae	Delftia
	ASV229	0.705	0.001		Proteobacteria	Betaproteobacteria
	ASV209	0.685	0.001		Armatimonadetes	0319-6E2
	ASV883	0.64	0.001		Proteobacteria	Alphaproteobacteria	Rhizobiales	Hyphomicrobiaceae	Rhodoplanes
	ASV861	0.676	0.001		Chloroflexi	Thermomicrobia	JG30-KF-CM45
	ASV431	0.714	0.001		Proteobacteria	Betaproteobacteria
	ASV609	0.569	0.001		Proteobacteria	Gammaproteobacteria	Pseudomonadales	Pseudomonadaceae	Pseudomonas
	ASV715	0.203	0.013		Proteobacteria	Alphaproteobacteria	Rhodobacterales	Rhodobacteraceae	Phaeobacter
	ASV928	0.247	0.006		Proteobacteria	Alphaproteobacteria	Rickettsiales	Pelagibacteraceae
	ASV598	0.61	0.001		Firmicutes	Bacilli	Lactobacillales	Lactobacillaceae	Lactobacillus
	ASV405	0.623	0.001		Proteobacteria	Alphaproteobacteria	Caulobacterales	Caulobacteraceae
	ASV721	0.669	0.001		Proteobacteria	Betaproteobacteria	Ellin6067
	ASV823	0.551	0.001		Verrucomicrobia	Opitutae	Opitutales	Opitutaceae
	ASV894	0.643	0.001		Firmicutes	Clostridia	Clostridiales	Ruminococcaceae	Anaerofilum
	ASV136	0.596	0.001		Bacteroidetes	[Saprospirae]	[Saprospirales]
	ASV168	0.63383	0.001		Proteobacteria	Gammaproteobacteria	Pseudomonadales	Pseudomonadaceae	Pseudomonas
	ASV374	0.201	0.018		Proteobacteria	Alphaproteobacteria	Rhodobacterales	Rhodobacteraceae	Octadecabacter
	ASV989	0.568	0.001		Proteobacteria	Betaproteobacteria
	ASV351	0.468	0.001		Firmicutes	Clostridia	Clostridiales	Ruminococcaceae
	ASV846	0.638	0.001		Firmicutes	Clostridia	Clostridiales	Ruminococcaceae
	ASV974	0.517	0.001		Firmicutes	Bacilli	Lactobacillales	Lactobacillaceae	Lactobacillus
	ASV786	0.538	0.001		Proteobacteria	Alphaproteobacteria	Rhodospirillales	Rhodospirillaceae
	ASV948	0.515	0.001		Proteobacteria	Deltaproteobacteria	Myxococcales
	ASV573	0.634	0.001		Bacteroidetes	Bacteroidia	Bacteroidales	Bacteroidaceae	Bacteroides	caccae
	ASV882	0.542	0.001		Proteobacteria	Betaproteobacteria	Ellin6067
	ASV714	0.597	0.001		Verrucomicrobia	Opitutae	Opitutales	Opitutaceae
	ASV750	0.553	0.001		Verrucomicrobia	Opitutae	Opitutales	Opitutaceae
	ASV1115	0.514	0.001		Proteobacteria	Gammaproteobacteria	Enterobacteriales	Enterobacteriaceae	Escherichia	coli
	ASV855	0.564	0.001		Chlorobi
	ASV373	0.171	0.021		Proteobacteria	Alphaproteobacteria	Sphingomonadales	Erythrobacteraceae
	ASV1198	0.576	0.001		Proteobacteria	Betaproteobacteria	Ellin6067
	ASV382	0.28	0.001		Proteobacteria	Alphaproteobacteria	Rhizobiales	Phyllobacteriaceae	Mesorhizobium
	ASV319	0.583	0.001		Firmicutes	Bacilli	Lactobacillales	Lactobacillaceae	Lactobacillus
	ASV280	0.421	0.001		Firmicutes	Bacilli	Lactobacillales	Lactobacillaceae	Lactobacillus
	ASV522	0.579	0.001		Acidobacteria	[Chloracidobacteria]	RB41
	ASV662	0.437	0.001		Verrucomicrobia	Opitutae	Opitutales	Opitutaceae	Opitutus
	ASV877	0.514	0.001		Proteobacteria	Alphaproteobacteria	Sphingomonadales	Erythrobacteraceae
	ASV407	0.453	0.001		Proteobacteria	Alphaproteobacteria	BD7-3
	ASV548	0.541	0.001		Chloroflexi	TK10	AKYG885	Dolo_23
	ASV1041	0.51	0.001		Proteobacteria	Betaproteobacteria
	ASV449	0.389	0.001		Chloroflexi	Ellin6529
	ASV265	0.29	0.001		Firmicutes	Clostridia	Clostridiales	Clostridiaceae	Clostridium	perfringens
	ASV112	0.415	0.001		Proteobacteria	Betaproteobacteria	Burkholderiales	Comamonadaceae
	ASV410	0.498	0.001		Proteobacteria	Alphaproteobacteria	Rhodospirillales	Rhodospirillaceae
	ASV1189	0.582	0.001		Firmicutes	Clostridia	Clostridiales	Ruminococcaceae
	ASV306	0.519	0.001		Proteobacteria	Alphaproteobacteria	Rhizobiales	Hyphomicrobiaceae	Rhodoplanes
	ASV106	0.524	0.001		Firmicutes	Bacilli	Turicibacterales	Turicibacteraceae	Turicibacter
	ASV119	0.551	0.001		Firmicutes	Clostridia	Clostridiales	Peptostreptococcaceae
	ASV433	0.313	0.002
	ASV79	0.454	0.001		Firmicutes	Bacilli	Lactobacillales	Lactobacillaceae	Lactobacillus	salivarius
	ASV796	0.418	0.002		Firmicutes	Clostridia	Clostridiales	Clostridiaceae
	ASV586	0.488	0.001		Acidobacteria	Acidobacteria-6	iii1-15
	ASV728	0.497	0.002		Proteobacteria	Alphaproteobacteria	Rhodospirillales	Rhodospirillaceae
	ASV76	0.422	0.001		Firmicutes	Bacilli	Lactobacillales	Aerococcaceae
	ASV1081	0.431	0.001		Firmicutes	Bacilli	Lactobacillales
	ASV252	0.485	0.001		Proteobacteria	Gammaproteobacteria	Pasteurellales	Pasteurellaceae	Aggregatibacter
	ASV22	0.147	0.043		Proteobacteria	Alphaproteobacteria	Rhizobiales	Rhizobiaceae	Rhizobium
	ASV1083	0.332	0.002		Firmicutes	Clostridia	Clostridiales	Lachnospiraceae	Coprococcus
	Fungi
	ASV108	0.169	0.029		Basidiomycota	Malasseziomycetes	Malasseziales	Malasseziaceae	Malassezia	restricta
	ASV09	0.528	0.001		Mucoromycota	Mucoromycetes	Mucorales	Mucoraceae	Mucor	racemosus
	ASV102	0.409	0.001		Ascomycota	Sordariomycetes	Sordariales	Sordariaceae	Neurospora	terricola
	ASV97	0.569	0.001		Ascomycota	Pezizomycetes	Pezizales	unidentified	unidentified	unidentified
	ASV51	0.183	0.018		Basidiomycota	Malasseziomycetes	Malasseziales	Malasseziaceae	Malassezia	restricta
	ASV48	0.291	0.001		Ascomycota	Eurotiomycetes	Eurotiales	Trichocomaceae	Rasamsonia	byssochlamydoides
	ASV83	0.323	0.002		Ascomycota	Dothideomycetes	Pleosporales	Sporormiaceae	Preussia	terricola
	ASV128	0.184	0.02		Basidiomycota	Malasseziomycetes	Malasseziales	Malasseziaceae	Malassezia	restricta
	ASV177	0.162	0.026		Ascomycota	Dothideomycetes	Pleosporales
	ASV153	0.278	0.003		Mucoromycota	Mucoromycetes	Mucorales	Mucoraceae	Actinomucor	elegans
	ASV05	0.184	0.02		Basidiomycota	Malasseziomycetes	Malasseziales	Malasseziaceae	Malassezia
	a Sorted in order of mean relative abundance of all samples
